# Supplementary material for: Yeast Peptides Improve the Intestinal Barrier Function and Alleviate Weaning Stress by Changing the Intestinal Microflora Structure of Weaned Lambs
Source: Microorganisms. 2023 Oct 1;11(10):2472. doi: 10.3390/microorganisms11102472 (PMC10608930; doi:10.3390/microorganisms11102472)
Supplement: Supplementary file 1 [file microorganisms-11-02472-s001.zip]

Archive with 1 entries (1 files):
- microorganisms-2563947-supplementary.pdf
